# Supplementary material for: Comparative Pre-Clinical Analysis of CD20-Specific CAR T Cells Encompassing 1F5-, Leu16-, and 2F2-Based Antigen-Recognition Moieties
Source: Int J Mol Sci. 2023 Feb 12;24(4):3698. doi: 10.3390/ijms24043698 (PMC9966244; doi:10.3390/ijms24043698)
Supplement: Supplementary file 1 [file ijms-24-03698-s001.zip]

Archive with 1 entries (1 files):
- ijms-1923854-supplementary.pdf
